# Supplementary material for: Drug Screening of Flavonoids as Potential VEGF Inhibitors Through Computational Docking and Cell Models
Source: Molecules. 2025 Jan 10;30(2):257. doi: 10.3390/molecules30020257 (PMC11767819; doi:10.3390/molecules30020257)
Supplement: Supplementary file 1 [file molecules-30-00257-s001.zip]

Archive with 2 entries (2 files):
- molecules-3391093-supplementary/molecules-3391093-supplementary.pdf
- molecules-3391093-supplementary/Supplementary document 1 Table S1--02-01-2025.xlsx
