# Supplementary material for: Drug Screening of Flavonoids as Potential VEGF Inhibitors Through Computational Docking and Cell Models
Source: Molecules. 2025 Jan 10;30(2):257. doi: 10.3390/molecules30020257 (PMC11767819; doi:10.3390/molecules30020257)
Supplement: Supplementary file 1 [file molecules-30-00257-s001.zip › molecules-3391093-supplementary/Supplementary document 1 Table S1--02-01-2025.xlsx]

## Sheet: Sheet1
Chemicals	CAS No.	Docking energy (kJ/mol)	MW (< 500)	Log P (<5)	TPSA (< 140 Å2)	BBB (-)a	HIA (+)b	hERG (<5)	P-gp (x)c
Axitinib (+ ve)	319460-85-0	-17.4
(-)-Epicatechin gallate	1257-08-5	-23.1	442.4	2.02	180	－	－	4.75	ⅹ
(-)-Epicatechin	490-46-0	-22.4	290.3	0.8	110.4	－	＋	4.5	ⅹ
Corylifol A	775351-88-7	-20.9	390.5	5.11	66.8	＋	＋	6.11	✓
Farrerol	24211-30-1	-19.6	300.3	3.07	87	－	＋	4.61	ⅹ
Luteolin 7-O-glucoside	5373-11-5	-19.5	448.4	-0.4	186.4	－	－	4.14	ⅹ
(-)-Gallocatechin gallate	4233-96-9	-19.2	458.4	1.67	197.4	－	－	4.58	ⅹ
Astilbin	29838-67-3	-19.1	450.4	-0.2	186.4	－	－	3.98	ⅹ
Cardamonin	19309-14-9	-19.1	270.3	3.37	66.8	＋	＋	4.51	ⅹ
Glabridin	59870-68-7	-18.9	324.4	3.63	324.4	＋	＋	5.23	ⅹ
Neohesperidin	13241-33-3	-18.8	609.5	-0.73	609.5	－	－	3.91	ⅹ
Myricitrin	17912-87-7	-18.8	464.4	-0.05	464.4	－	－	4.07	ⅹ
Quercitrin	522-12-3	-18.6	448.4	0.159	186.4	－	－	4.21	ⅹ
4'-O-Methylbroussochalcone B	20784-60-5	-18.5	338.4	4.42	66.8	＋	＋	5.28	ⅹ
Casticin	479-91-4	-18.5	374.3	2.34	103.7	－	－	4.69	ⅹ
Ononin	486-62-4	-18.4	430.4	0.4	134.9	－	＋	4.74	ⅹ
Neobavaisoflavone	41060-15-5	-18.1	322.4	4.22	66.8	＋	＋	5.47	ⅹ
Hyperoside	482-36-0	-18	464.4	-0.55	206.6	－	－	4.11	ⅹ
Linarin	480-36-4	-17.6	592.5	-0.4	214.1	－	－	4.14	ⅹ
Hesperetin	520-33-2	-17.3	302.3	2.26	96.2	－	＋	4.52	ⅹ
Kaempferol	520-18-3	-16.9	286.2	2.55	107.2	－	＋	4.64	ⅹ
Silibinin	22888-70-6	-16.5	482.4	1.5	155.1	－	＋	4.66	ⅹ
Methylophiopogonanone B	74805-91-7	-16.2	328.4	3.53	76	－	＋	4.83	ⅹ
Galangin	548-83-4	-16.2	270.3	2.95	87	－	＋	4.58	ⅹ
Sophoricoside	152-95-4	-15.8	432.3	-0.13	166.1	－	－	4.34	ⅹ
Glycitein	40957-83-3	-15.7	284.3	2.86	76	－	＋	5.01	ⅹ
Liquiritigenin	578-86-9	-15.3	256.3	2.42	66.8	＋	＋	4.98	ⅹ
Naringenin	480-41-1	-15	272.2	2.52	87	－	＋	4.64	ⅹ
Isoquercetin	482-35-9	-14.6	464.4	-0.55	206.6	－	－	4.11	ⅹ
Phlorizin	60-81-1	-14.4	436.4	-0.24	177.1	－	－	4.39	ⅹ
Biochanin A	491-80-5	-14.1	284.3	3.34	76	－	＋	4.79	ⅹ
Tectorigenin	548-77-6	-13.7	300.2	2.92	96.2	－	＋	4.72	ⅹ
Puerarin	3681-99-0	-13.2	416.3	-0.18	156.9	－	－	4.66	ⅹ
Isorhamnetin	480-19-3	-13.2	316.3	2.33	116.5	－	＋	4.54	ⅹ
Genistein	446-72-0	-13	270.3	3.31	87	－	＋	4.72	ⅹ
Pinocembrin	480-39-7	-12.6	256.3	3.02	66.8	＋	＋	4.58	ⅹ
Quercetin Dihydrate	6151-25-3	-12.5	302.2	1.54	127.5	－	＋	4.41	ⅹ
Calycosin	20575-57-9	-12.1	284.3	2.86	76	－	＋	4.89	ⅹ
Daidzin	552-66-9	-11.9	416.4	0.04	145.9	－	＋	4.65	ⅹ
Apigenin	520-36-5	-11.7	270.2	3.31	87	－	＋	4.7	ⅹ
(-)-Epigallocatechin gallate	989-51-5	-11.1	458.4	1.67	197.4	－	－	4.58	ⅹ
Prim-O-glucosylcimifugin	80681-45-4	-11	468.4	-0.19	164.4	－	－	4.56	✓
Baicalein	491-67-8	-10.6	270.2	2.93	87	－	＋	4.54	ⅹ
Hydroxygenkwanin	20243-59-8	-10.5	300.3	3	96.2	－	＋	4.59	ⅹ
Formononetin	485-72-3	-10.3	268.3	3.26	268.3	＋	＋	5.07	ⅹ
Luteolin	491-70-3	-10.2	286.2	2.53	107.2	－	＋	4.48	ⅹ
Calycosin 7-O-glucoside	20633-67-4	-10	446.4	-0.09	446.4	－	＋	4.54	ⅹ
Daidzein	486-66-8	-10	254.2	3.06	254.2	＋	＋	4.99	ⅹ
Liquiritin	551-15-5	-9.9	418.4	-0.22	145.9	－	＋	4.65	ⅹ
5-Methoxy-7-hydroxyflavanone	1090-65-9	-9.7	270.3	2.67	55.8	＋	＋	4.87	ⅹ
a: "-" indicated no potential interaction between ligand and BBB;
b: "+" indicated over 30% intestinal absorption after drug administration;
c: "x" indicated no potential interaction between ligand and P-gp;
